# Supplementary material for: Enhanced Dissipation of Non-Steroidal Anti-Inflammatory Drugs (NSAIDs) in Soil by the Bioaugmentation with Newly Isolated Strain Acinetobacter johnsonii MC5
Source: Int J Mol Sci. 2024 Dec 29;26(1):190. doi: 10.3390/ijms26010190 (PMC11720006; doi:10.3390/ijms26010190)
Supplement: Supplementary file 1 [file ijms-26-00190-s001.zip]

Archive with 1 entries (1 files):
- ijms-3345271-supplementary.pdf
